# Supplementary material for: Exercise mitigates a gut microbiota-mediated reduction in adult hippocampal neurogenesis and associated behaviours in rats
Source: Transl Psychiatry. 2024 Apr 24;14:195. doi: 10.1038/s41398-024-02904-0 (PMC11043361; doi:10.1038/s41398-024-02904-0)
Supplement: Supplementary file 8 — Supplementary table 1 [file 41398_2024_2904_MOESM8_ESM.xlsx]

## Sheet: Feuil1
Supplementary table 1: Primers used for RT-qPCR
Primers		5' -> 3'
IL-6	Forward	GCCCTTCAGGAACAGCTATGA
	Reverse	TGTCAACAACATCAGTCCCAAGA
IL-10	Forward	GCAGGACTTTAAGGGTTACTTGG
	Reverse	GGGGAGAAATCGATGACAGC
TNF-a	Forward	AAATGGGCTCCCTCTCATCAGTTC
	Reverse	TCTGCTTGGTGGTTTGCTACGAC
CCL2	Forward	CTGTCTCAGCCAGATGCAGTT
	Reverse	GAGCTTGGTGACAAATACTAC
PGC1α	Forward	TGAACTACGGGATGGCAAC
	Reverse	AAGAGCAAGAAGGCGACAC
β-Actin	Forward	GCGAGTACAACCTTCTTGCAGCTC
	Reverse	TGGCATGAGGGAGCGCGTAA
Hprt	Forward	CCAGCGTCGTGATTAGTGATGATG
	Reverse	GAGCAAGTCTTTCAGTCCTGTCC
