# Supplementary material for: Exercise mitigates a gut microbiota-mediated reduction in adult hippocampal neurogenesis and associated behaviours in rats
Source: Transl Psychiatry. 2024 Apr 24;14:195. doi: 10.1038/s41398-024-02904-0 (PMC11043361; doi:10.1038/s41398-024-02904-0)
Supplement: Supplementary file 9 — Supplementary table 2 [file 41398_2024_2904_MOESM9_ESM.xlsx]

## Sheet: Feuil1
Supplementary table 2: Differentially regulated Trimethylamine-N-oxide (TMAO) precursors -
	Caecum			Hippocampus
Metabolite	FC	p-value	Adjusted p-value	FC	p-value	Adjusted p-value
propionylcarnitine (c3)	-3.3	1.2e-21	6.6e-21	0.2	0.4	0.76
choline	2.7	1.9e-21	1e-20	-0.28	0.11	0.74
isovalerylcarnitine (c5)	7.8	2e-20	9.5e-20	0.4	0.041	0.54
n6,n6,n6-trimethyl-l-lysine	3.3	2.7e-19	1.1e-18	-0.12	0.47	0.77
acetylcarnitine (c2)	7.6	8.3e-10	1.6e-09	0.19	0.19	0.74
butyrylcarnitine (c4)	-1.7	3.4e-05	4.6e-05	0.3	0.16	0.74
betaine	2.1	1.2e-09	2.2e-09	-	-	-
trimethylamine n-oxide	-	-	-	-4.9	6.9e-08	1.4e-05
ergothioneine	-	-	-	0.62	0.00042	0.045
