# Supplementary material for: Exercise mitigates a gut microbiota-mediated reduction in adult hippocampal neurogenesis and associated behaviours in rats
Source: Transl Psychiatry. 2024 Apr 24;14:195. doi: 10.1038/s41398-024-02904-0 (PMC11043361; doi:10.1038/s41398-024-02904-0)
Supplement: Supplementary file 10 — Supplementary table 3 [file 41398_2024_2904_MOESM10_ESM.xlsx]

## Sheet: Feuil1
Supplementary table 3: Pathway analysis of caecal metabolites (annotation levels 1 & 2a) differentially regulated by antibiotics
Pathway	Total	Expected	Hits	Raw p	FDR	Metabolites
Aminoacyl-tRNA biosynthesis	48	2.5765	18	4.18E-12	3.51E-10	Asparagine↑; Histidine↑; Phenylalanine↑; Arginine↑; Glutamine↑; Glycine↑; Aspartate↑; Methionine↑; Valine↑; Alanine↑; Lysine↑; Isoleucine↑; Leucine↑; Threonine↑; Tryptophan↑; Tyrosine↑; Proline↑; Glutamate↑
Arginine biosynthesis	14	0.75149	9	3.84E-09	1.61E-07	Glutamate↑; Arginine↑; Citrulline↓; Aspartate↑; Ornithine↓; Glutamine↑; N-Acetylglutamic acid↓; Fumarate↑; α-Ketoglutarate↓
Alanine, aspartate and glutamate metabolism	28	1.503	10	6.81E-07	1.91E-05	N-Acetyl-L-aspartate↓; Aspartate↑; Asparagine↑; Alanine↑; Glutamate↑; Glutamine↑; Citrate↑; Fumarate↑; Pyruvate↓; α-Ketoglutarate↓
Valine, leucine and isoleucine biosynthesis	8	0.42942	5	1.95E-05	0.0004089	Threonine↑; 3-Methyl-2-oxovaleric acid↓; Leucine↑; Isoleucine↑; Valine↑
Citrate cycle (TCA cycle)	20	1.0736	7	4.36E-05	0.00073292	Cis-Aconitate↑; Citrate↑; Isocitrate↑; α-Ketoglutarate↓; Pyruvate↓; Phosphoenolpyruvate↓; Fumarate↑
Histidine metabolism	16	0.85885	6	0.00010347	0.0014485	Glutamate↑; Urocanate↓; Histidine↑; 3-Methylhistidine↑; Anserine↑; Aspartate↑
Glycine, serine and threonine metabolism	34	1.825	8	0.00028285	0.0033942	Choline↑; Betaine↑; Cystathionine↓; Glycine↑; DL-O-Phosphoserine↓; Threonine↑; Creatine↑; Pyruvate↓
Phenylalanine, tyrosine and tryptophan biosynthesis	4	0.21471	3	0.00057392	0.0060262	Phenylalanine↑; Phenylpyruvate↓; Tyrosine↑
Glyoxylate and dicarboxylate metabolism	32	1.7177	7	0.0011185	0.010439	Cis-Aconitate↑; Citrate↑; Glycine↑; Glutamate↑; Isocitrate↑; Glutamine↑; Pyruvate↓
D-Glutamine and D-glutamate metabolism	6	0.32207	3	0.0026517	0.020952	Glutamate↑; Glutamine↑; α-Ketoglutarate↓
Phenylalanine metabolism	12	0.64414	4	0.0027437	0.020952	Phenylalanine↑; Phenylpyruvate↓; Tyrosine↑; Hippurate↑
Arginine and proline metabolism	38	2.0398	7	0.003225	0.022575	Arginine↑; Creatine↑; Proline↑; Glutamate↑; Ornithine↓; 4-Guanodinobutanoate↑; Pyruvate↓
Tyrosine metabolism	42	2.2545	7	0.0057885	0.037403	Dopamine↓; L-DOPA↑; Tyrosine↑; Fumarate↑; Pyruvate↓; 3-Hydroxybenzoate↓
Cysteine and methionine metabolism	33	1.7714	6	0.0068483	0.04109	Cystathionine↓; Methionine↑; Cystine↑; α-Aminobutyric acid↑; Serine phosphate↓; Pyruvate↓
