# Supplementary material for: Exercise mitigates a gut microbiota-mediated reduction in adult hippocampal neurogenesis and associated behaviours in rats
Source: Transl Psychiatry. 2024 Apr 24;14:195. doi: 10.1038/s41398-024-02904-0 (PMC11043361; doi:10.1038/s41398-024-02904-0)
Supplement: Supplementary file 11 — Supplementary table 4 [file 41398_2024_2904_MOESM11_ESM.xlsx]

## Sheet: Feuil1
Supplementary table 4
Figure 1
Fig 1c	Running distance
	Repeated Measures ANOVA	F (DFn, DFd)	P value
	Interaction time x antibiotics	F (6, 48) = 0.1491	0.9884
	Time	F (1,885, 15,08) = 19.07	P<0.0001
	Antibiotics	F (1, 8) = 0.005101	0.9448
Fig 1d	PGC1a
	2-Way ANOVA	F (DFn, DFd)	P value
	Interaction	F(1, 23) = 1.627	0.2149
	Antibiotics	F (1, 23) = 2.228	0.1491
	Exercise	F(1, 23) = 9.002	0.0064
Fig 1e	Corticosterone
	2-Way ANOVA	F (DFn, DFd)	P value
	Interaction	F (1, 33) = 0.1961	0.6608
	Antibiotics	F (1, 33) = 0.008575	0.9268
	Exercise	F (1, 33) = 20.03	P<0.0001
