# Supplementary material for: Exercise mitigates a gut microbiota-mediated reduction in adult hippocampal neurogenesis and associated behaviours in rats
Source: Transl Psychiatry. 2024 Apr 24;14:195. doi: 10.1038/s41398-024-02904-0 (PMC11043361; doi:10.1038/s41398-024-02904-0)
Supplement: Supplementary file 12 — Supplementary table 5 [file 41398_2024_2904_MOESM12_ESM.xlsx]

## Sheet: Feuil1
Figure 2
Fig 2a	Colon TNFa
	2-Way ANOVA	F (DFn, DFd)	P value
	Interaction	F (1, 23) = 1.284	P=0.2688
	Antibiotics	F (1, 23) = 4.847	P=0.0380
	Exercise	F (1, 23) = 1.306	P=0.2648
	Colon IL-6
	Kruskal Wallis	df	P value
	4.583	4	0.205
	Colon IL-10
	Kruskal Wallis	df	P value
	19.92	4	0.0002
	Dunn's multiple comparison		P value
	Control vs Exercise		0.0113
	Control vs Antibiotics		0.0012
	Antibiotics vs Exercise + Antibiotics		0.0026
	Colon CCL2
	2-Way ANOVA	F (DFn, DFd)	P value
	Interaction	F (1, 24) = 0.1224	P=0.7295
	Antibiotics	F (1, 24) = 6.482	P=0.0177
	Exercise	F (1, 24) = 0.4057	P=0.5302
Fig 2b	Plasma TNFa
	2-Way ANOVA	F (DFn, DFd)	P value
	Interaction	F (1, 32) = 0.4619	P=0.5016
	Antibiotics	F (1, 32) = 10.14	P=0.0032
	Exercise	F (1, 32) = 0.6853	P=0.4139
Fig 2c	Plasma IL-6
	2-Way ANOVA	F (DFn, DFd)	P value
	Interaction	F (1, 32) = 7.162	P=0.0116
	Antibiotics	F (1, 32) = 5.517	P=0.0252
	Exercise	F (1, 32) = 9.615e-007	P=0.9992
Fig 2d	Faecal output
	Kruskal Wallis	df	P value
	7.372	4	P=0.0609
Fig 2e	Colon length
	2-Way ANOVA	F (DFn, DFd)	P value
	Interaction	F (1, 36) = 0.01176	P=0.9142
	Antibiotics	F (1, 36) = 7.118	P=0.0114
	Exercise	F (1, 36) = 1.322	P=0.2579
