# Supplementary material for: Exercise mitigates a gut microbiota-mediated reduction in adult hippocampal neurogenesis and associated behaviours in rats
Source: Transl Psychiatry. 2024 Apr 24;14:195. doi: 10.1038/s41398-024-02904-0 (PMC11043361; doi:10.1038/s41398-024-02904-0)
Supplement: Supplementary file 13 — Supplementary table 6 [file 41398_2024_2904_MOESM13_ESM.xlsx]

## Sheet: Feuil1
Supplementary table 6
Figure 3
Fig 3a	Large separation data
	2-Way ANOVA	F (DFn, DFd)	P value
	Interaction	F (1, 32) = 1.258	P=0.2703
	Antibiotics	F (1, 32) = 4.276	P=0.0468
	Exercise	F (1, 32) = 0.8245	P=0.3706
Fig 3b	Small separation data
	2-Way ANOVA	F (DFn, DFd)	P value
	Interaction	F (1, 32) = 4.210	P=0.0485
	Antibiotics	F (1, 32) = 20.60	P<0.0001
	Exercise	F (1, 32) = 3.407	P=0.0742
Fig 3c	Y-Maze
	2-Way ANOVA	F (DFn, DFd)	P value
	Interaction	F (1, 30) = 0.5066	P=0.4821
	Antibiotics	F (1, 30) = 9.513	P=0.0044
	Exercise	F (1, 30) = 0.01678	P=0.8978
Fig 3d	NSFT latency to eat			NSFT latency to approach			NSFT food consumption 30min
	2-Way ANOVA	F (DFn, DFd)	P value	2-Way ANOVA	F (DFn, DFd)	P value	2-Way ANOVA	F (DFn, DFd)	P value
	Interaction	F (1, 36) = 0.1459	P=0.7048	Interaction	F (1, 36) = 9.515	P=0.0039	Interaction	F (1, 32) = 0.09387	P=0.7613
	Antibiotics	F (1, 36) = 0.004279	P=0.9482	Antibiotics	F (1, 36) = 1.658	P=0.2061	Antibiotics	F (1, 32) = 0.3169	P=0.5774
	Exercise	F (1, 36) = 6.990	P=0.0121	Exercise	F (1, 36) = 3.993	P=0.0533	Exercise	F (1, 32) = 3.156	P=0.0852
Fig 3e	EPM
	2-Way ANOVA	F (DFn, DFd)	P value
	Interaction	F (1, 32) = 6.751	P=0.0140
	Antibiotics	F (1, 32) = 4.769	P=0.0364
	Exercise	F (1, 32) = 2.156	P=0.1517
Fig 3f	FST - climbing			FST - swimming			FST - immobility
	2-Way ANOVA	F (DFn, DFd)	P value	2-Way ANOVA	F (DFn, DFd)	P value	2-Way ANOVA	F (DFn, DFd)	P value
	Interaction	F (1, 35) = 0.4411	P=0.5109	Interaction	F (1, 35) = 2.665	P=0.1115	Interaction	F (1, 35) = 1.305	P=0.2611
	Antibiotics	F (1, 35) = 2.684	P=0.1103	Antibiotics	F (1, 35) = 4.017	P=0.0528	Antibiotics	F (1, 35) = 0.0007058	P=0.9790
	Exercise	F (1, 35) = 0.001961	P=0.9649	Exercise	F (1, 35) = 7.552	P=0.0094	Exercise	F (1, 35) = 3.168	P=0.0838
