# Supplementary material for: Exercise mitigates a gut microbiota-mediated reduction in adult hippocampal neurogenesis and associated behaviours in rats
Source: Transl Psychiatry. 2024 Apr 24;14:195. doi: 10.1038/s41398-024-02904-0 (PMC11043361; doi:10.1038/s41398-024-02904-0)
Supplement: Supplementary file 14 — Supplementary table 7 [file 41398_2024_2904_MOESM14_ESM.xlsx]

## Sheet: Feuil1
Supplementary table 7
Figure 4
Fig 4a	BrdU/NeuN whole hippocampus
	2-Way ANOVA	F (DFn, DFd)	P value
	Interaction	F (1, 16) = 0.01013	P=0.9211
	Antibiotics	F (1, 16) = 5.925	P=0.0270
	Exercise	F (1, 16) = 8.754	P=0.0092
Fig 4b	BrdU/NeuN dorsal hippocampus
	2-Way ANOVA	F (DFn, DFd)	P value
	Interaction	F (1, 16) = 0.2199	P=0.65
	Antibiotics	F (1, 16) = 7.949	P=0.01
	Exercise	F (1, 16) = 12.83	P=0.002
Fig 4c	BrdU/NeuN ventral hippocampus
	2-Way ANOVA	F (DFn, DFd)	P value
	Interaction	F (1, 16) = 0.05531	P=0.8171
	Antibiotics	F (1, 16) = 2.762	P=0.1160
	Exercise	F (1, 16) = 3.560	P=0.0775
Fig 4f	DCX+ total			DCX+ AB			DCX+ CD			DCX+ EF
	2-Way ANOVA	F (DFn, DFd)	P value	2-Way ANOVA	F (DFn, DFd)	P value	2-Way ANOVA	F (DFn, DFd)	P value	2-Way ANOVA	F (DFn, DFd)	P value
	Interaction	F (1, 16) = 0.02514	P=0.8760	Interaction	F (1, 16) = 0.04902	P=0.8276	Interaction	F (1, 16) = 0.7959	P=0.39	Interaction	F (1, 16) = 0.0003309	P=0.9857
	Antibiotics	F (1, 16) = 32.77	P<0.0001	Antibiotics	F (1, 16) = 8.563	P=0.0099	Antibiotics	F (1, 16) = 38.32	P<0.001	Antibiotics	F (1, 16) = 27.44	P<0.0001
	Exercise	F (1, 16) = 20.57	P=0.0003	Exercise	F (1, 16) = 9.657	P=0.0068	Exercise	F (1, 16) = 29.18	P<0.001	Exercise	F (1, 16) = 9.299	P=0.0076
Fig 4g	BDNF hippocampus
	2-Way ANOVA	F (DFn, DFd)	P value
	Interaction	F (1, 16) = 0.0006756	P=0.9796
	Antibiotics	F (1, 16) = 2.526	P=0.1315
	Exercise	F (1, 16) = 13.08	P=0.0023
Fig 4h	BDNF plasma
	2-Way ANOVA	F (DFn, DFd)	P value
	Interaction	F (1, 36) = 0.8268	P=0.3693
	Antibiotics	F (1, 36) = 0.5170	P=0.4768
	Exercise	F (1, 36) = 11.36	P=0.0018
