# Supplementary material for: Exercise mitigates a gut microbiota-mediated reduction in adult hippocampal neurogenesis and associated behaviours in rats
Source: Transl Psychiatry. 2024 Apr 24;14:195. doi: 10.1038/s41398-024-02904-0 (PMC11043361; doi:10.1038/s41398-024-02904-0)
Supplement: Supplementary file 15 — Supplementary table 8 [file 41398_2024_2904_MOESM15_ESM.xlsx]

## Sheet: Feuil1
Figure S1
Fig S1 a	Caecum weight
	2-Way ANOVA	F (DFn, DFd)	P value
	Interaction	F (1, 36) = 0.8285	P=0.3688
	Antibiotics	F (1, 36) = 356.2	P<0.0001
	Exercise	F (1, 36) = 3.217	P=0.0813
Figure S3
Fig S3a	Distance trial 1
	Kruskal Wallis	df	P value
	4.738	4	0.192
	Distance trial 2
	2-Way ANOVA	F (DFn, DFd)	P value
	Interaction	F (1, 30) = 0.8055	P=0.3766
	Antibiotics	F (1, 30) = 1.694	P=0.2030
	Exercise	F (1, 30) = 1.812	P=0.1883
Fig S3b	Body weight loss in NSFT
	2-Way ANOVA	F (DFn, DFd)	P value
	Interaction	F (1, 36) = 0,1421	P=0.7085
	Antibiotics	F (1, 36) = 3,013	P=0.091
	Exercise	F (1, 36) = 9,619	P=0.0037
Figure S4
Fig S4a	Iba1+ Cell soma size
	2-Way ANOVA	F (DFn, DFd)	P value
	Interaction	F (1, 16) = 0.02156	P=0.8851
	Antibiotics	F (1, 16) = 48.17	P<0.0001
	Exercise	F (1, 16) = 5.231	P=0.0361			c
Fig S4b	Small Soma size %
	2-Way ANOVA	F (DFn, DFd)	P value
	Interaction	F (1, 16) = 0.1229	P=0.7305
	Antibiotics	F (1, 16) = 39.82	P<0.0001
	Exercise	F (1, 16) = 6.023	P=0.0260
Fig S4c	Large Soma Size %
	2-Way ANOVA	F (DFn, DFd)	P value
	Interaction	F (1, 16) = 0.02000	P=0.8893
	Antibiotics	F (1, 16) = 40.24	P<0.0001
	Exercise	F (1, 16) = 4.848	P=0.0427
Fig s4d	Iba1+ Cell number
	2-Way ANOVA	F (DFn, DFd)	P value
	Interaction	F (1, 16) = 0.6843	P=0.4203
	Antibiotics	F (1, 16) = 9.441	P=0.0073
	Exercise	F (1, 16) = 0.5648	P=0.4632
